# Supplementary material for: Three distinct mechanisms, Notch instructive, permissive, and independent, regulate the expression of two different pericardial genes to specify cardiac cell subtypes
Source: PLoS One. 2020 Oct 27;15(10):e0241191. doi: 10.1371/journal.pone.0241191 (PMC7591092; doi:10.1371/journal.pone.0241191)
Supplement: S1 Table — Genotypes of the embryos used to examine activity from transgenic reporter constructs via fluorescent immunohistochemistry, the number of embryos examined for each genotype as well as the number of embryos exhibiting specific phenotypes, and a list of the figures showing representative embryos of each genotype. (XLSX) [file pone.0241191.s005.xlsx]

## Sheet: S1 Table
Genotype	Number of embryos examined	Phenotype	Number of embryos exhibiting phenotype	Representative figure
HimWT-lacZ/+	30	Reporter activity in Tin-PCs, Odd-PCs, and Eve-PCs	30	Fig 3A, 6A
HimSu(H)-lacZ/+	31	Reporter activity in CCs, Tin-PCs, Odd-PCs, and Eve-PCs	31	Fig 3B
HimWT-lacZ/Su(H)HMS05748; TinD-GAL4 UAS-Dcr-2/+	29	Reporter activity in CCs, Tin-PCs, Odd-PCs, and Eve-PCs	29	Fig 3C
HimWT-lacZ/+; TinD-GAL4 UAS-Dcr-2/Su(H)HM05110	30	Reporter activity in CCs, Tin-PCs, Odd-PCs, and Eve-PCs	30	Fig 3D
HimWT-lacZ/+; TinD-GAL4 UAS-Dcr-2/+	30	Reporter activity in Tin-PCs, Odd-PCs, and Eve-PCs	30	S2 Fig A
HimWT-lacZ/Su(H)HMS05748	27	Reporter activity in Tin-PCs, Odd-PCs, and Eve-PCs	27	S2 Fig B
HimWT-lacZ/+; Su(H)HM05110/+	29	Reporter activity in Tin-PCs, Odd-PCs, and Eve-PCs	29	S2 Fig C
HimWT-lacZ/groKK108953; TinD-GAL4 UAS-Dcr-2/+	28	Reporter activity in CCs, Tin-PCs, Odd-PCs, and Eve-PCs	28	Fig 3E
HimWT-lacZ/groKK108953	25	Reporter activity in Tin-PCs, Odd-PCs, and Eve-PCs	25	S2 Fig D
HimWT-lacZ/HGD1458; TinD-GAL4 UAS-Dcr-2/+	27	Reporter activity in CCs, Tin-PCs, Odd-PCs, and Eve-PCs	27	Fig 3F
HimWT-lacZ/HGD1458	25	Reporter activity in Tin-PCs, Odd-PCs, and Eve-PCs	25	S2 Fig E
HimWT-lacZ/CtBPKK108401; TinD-GAL4 UAS-Dcr-2/+	26	Reporter activity in CCs, Tin-PCs, Odd-PCs, and Eve-PCs	26	Fig 3G
HimWT-lacZ/CtBPKK108401	25	Reporter activity in Tin-PCs, Odd-PCs, and Eve-PCs	25	S2 Fig F
HimWT-lacZ/UAS-Nicd; TinD-GAL4/+	20	Reporter activity in CCs and PCs	20	Fig 6B
HimWT-lacZ/UAS-Nicd; Hand-GAL4/+	21	Reporter activity in CCs and PCs	21	Fig 6C
zfh1WT-lacZ/+	29	Reporter activity in Tin-PCs, Odd-PCs, and Eve-PCs	29	Fig 4A, 6D
zfh1WT-lacZ/+	27	Reporter activity in Tin-PCs, Odd-PCs, and Eve-PCs	27	Fig 5A
zfh1WT-lacZ/+	30	Reporter activity in Tin-PCs, Odd-PCs, and Eve-PCs	30	Fig 5E
zfh1Su(H)-lacZ/+	30	Reporter activity in Eve-PCs	30	Fig 4B
zfh1Su(H)-lacZ/+	31	Reporter activity in Eve-PCs	31	Fig 5B
zfh1Su(H)-lacZ/+	29	Reporter activity in Eve-PCs	29	Fig 5F
zfh1WT-lacZ/groKK108953; TinD-GAL4 UAS-Dcr-2/+	27	Reporter activity in Tin-PCs, Odd-PCs, and Eve-PCs	27	Fig 4C
zfh1WT-lacZ/+; TinD-GAL4 UAS-Dcr-2/+	25	Reporter activity in Tin-PCs, Odd-PCs, and Eve-PCs	25	S3 Fig A
zfh1WT-lacZ/groKK108953	27	Reporter activity in Tin-PCs, Odd-PCs, and Eve-PCs	27	S3 Fig D
zfh1WT-lacZ/HGD1458; TinD-GAL4 UAS-Dcr-2/+	26	Reporter activity in Tin-PCs, Odd-PCs, and Eve-PCs	26	Fig 4D
zfh1WT-lacZ/HGD1458	24	Reporter activity in Tin-PCs, Odd-PCs, and Eve-PCs	24	S3 Fig E
zfh1WT-lacZ/CtBPKK108401; TinD-GAL4 UAS-Dcr-2/+	25	Reporter activity in Tin-PCs, Odd-PCs, and Eve-PCs	25	Fig 4E
zfh1WT-lacZ/CtBPKK108401	25	Reporter activity in Tin-PCs, Odd-PCs, and Eve-PCs	25	S2 Fig F
zfh1WT-lacZ/Su(H)HMS05748; TinD-GAL4 UAS-Dcr-2/+	26	Reporter activity in Eve-PCs	26	Fig 5C
zfh1WT-lacZ/Su(H)HMS05748; TinD-GAL4 UAS-Dcr-2/+	27	Reporter activity in Eve-PCs	27	Fig 5G
zfh1WT-lacZ/+; TinD-GAL4 UAS-Dcr-2/Su(H)HM05110	28	Reporter activity in Eve-PCs	28	Fig 5D
zfh1WT-lacZ/+; TinD-GAL4 UAS-Dcr-2/Su(H)HM05110	25	Reporter activity in Eve-PCs	25	Fig 5H
zfh1WT-lacZ/Su(H)HMS05748	26	Reporter activity in Tin-PCs, Odd-PCs, and Eve-PCs	26	S3 Fig B
zfh1WT-lacZ/+; Su(H)HM05110/+	25	Reporter activity in Tin-PCs, Odd-PCs, and Eve-PCs	25	S3 Fig C
zfh1WT-lacZ/+; TinD-GAL4 UAS-Dcr-2/NHMS00001	26	Reporter activity in Eve-PCs	26	Fig 5I
zfh1WT-lacZ/+; TinD-GAL4 UAS-Dcr-2/NHMS00009	27	Reporter activity in Eve-PCs	27	Fig 5J
zfh1WT-lacZ/+; NHMS00001/+	26	Reporter activity in Tin-PCs, Odd-PCs, and Eve-PCs	26	S3 Fig G
zfh1WT-lacZ/+; NHMS00009/+	25	Reporter activity in Tin-PCs, Odd-PCs, and Eve-PCs	25	S3 Fig H
zfh1WT-lacZ/UAS-Nicd; TinD-GAL4/+	19	Reporter activity in CCs and PCs	19	Fig 6E
zfh1WT-lacZ/UAS-Nicd; Hand-GAL4/+	20	Reporter activity in CCs and PCs	20	Fig 6F
